# Supplementary material for: Longitudinal Pattern of Aerenchyma Formation Using the Ti-Gompertz Model in Rice Adventitious Roots
Source: Front Plant Sci. 2021 Nov 30;12:776971. doi: 10.3389/fpls.2021.776971 (PMC8669396; doi:10.3389/fpls.2021.776971)
Supplement: Supplementary file 4 [file Data_Sheet_1.ZIP]

Archive with 54 entries (46 files):
- ┤·┬δ/
- ┤·┬δ/FIGURE 2/
- ┤·┬δ/FIGURE 2/main_10cm.m
- ┤·┬δ/FIGURE 2/main_11cm.m
- ┤·┬δ/FIGURE 2/main_12cm.m
- ┤·┬δ/FIGURE 2/main_13cm.m
- ┤·┬δ/FIGURE 2/main_14cm.m
- ┤·┬δ/FIGURE 2/main_15cm.m
- ┤·┬δ/FIGURE 2/main_16cm.m
- ┤·┬δ/FIGURE 2/main_4cm.m
- ┤·┬δ/FIGURE 2/main_5cm.m
- ┤·┬δ/FIGURE 2/main_6cm.m
- ┤·┬δ/FIGURE 2/main_7cm.m
- ┤·┬δ/FIGURE 2/main_8cm.m
- ┤·┬δ/FIGURE 2/main_9cm.m
- ┤·┬δ/FIGURE 3/
- ┤·┬δ/FIGURE 3/Logistic A.R
- ┤·┬δ/FIGURE 3/Logistic B.R
- ┤·┬δ/FIGURE 3/Logistic C.R
- ┤·┬δ/FIGURE 3/Ti-Gompertz A.R
- ┤·┬δ/FIGURE 3/Ti-Gompertz B.R
- ┤·┬δ/FIGURE 3/Ti-Gompertz C.R
- ┤·┬δ/FIGURE 3/W0-Gompertz  C.R
- ┤·┬δ/FIGURE 3/W0-Gompertz A.R
- ┤·┬δ/FIGURE 3/W0-Gompertz B.R
- ┤·┬δ/FIGURE 3/von Bertalanffy A.R
- ┤·┬δ/FIGURE 3/von Bertalanffy B.R
- ┤·┬δ/FIGURE 3/von Bertalanffy C.R
- ┤·┬δ/FIGURE 4/
- ┤·┬δ/FIGURE 4/Logistic  B.R
- ┤·┬δ/FIGURE 4/Logistic A.R
- ┤·┬δ/FIGURE 4/Logistic C.R
- ┤·┬δ/FIGURE 4/Ti-Gompertz A.R
- ┤·┬δ/FIGURE 4/Ti-Gompertz B.R
- ┤·┬δ/FIGURE 4/Ti-Gompertz C.R
- ┤·┬δ/FIGURE 4/W0-Gompertz A.R
- ┤·┬δ/FIGURE 4/W0-Gompertz B.R
- ┤·┬δ/FIGURE 4/W0-Gompertz C.R
- ┤·┬δ/FIGURE 4/von Bertalanffy A.R
- ┤·┬δ/FIGURE 4/von Bertalanffy B.R
- ┤·┬δ/FIGURE 4/von Bertalanffy C.R
- ┤·┬δ/FIGURE 5/
- ┤·┬δ/FIGURE 5/Parameter A.R
- ┤·┬δ/FIGURE 5/Parameter B.R
- ┤·┬δ/FIGURE 5/Parameter C.R
- ┤·┬δ/FIGURE 6/
- ┤·┬δ/FIGURE 6/Five stage.R
- ┤·┬δ/FIGURE 7/
- ┤·┬δ/FIGURE 7/Aerenchyma aera.R
- ┤·┬δ/FIGURE S2/
- ┤·┬δ/FIGURE S2/main_Ti_Gompertz.m
- ┤·┬δ/FIGURE S2/main_W0_Gompertz.m
- ┤·┬δ/FIGURE S2/main_logistic.m
- ┤·┬δ/FIGURE S2/main_von Bertalanffy.m
