# Supplementary material for: Longitudinal Pattern of Aerenchyma Formation Using the Ti-Gompertz Model in Rice Adventitious Roots
Source: Front Plant Sci. 2021 Nov 30;12:776971. doi: 10.3389/fpls.2021.776971 (PMC8669396; doi:10.3389/fpls.2021.776971)
Supplement: Supplementary file 4 [file Data_Sheet_1.ZIP › ┤·┬δ/FIGURE 2/main_16cm.m]

clc; clear all; format long;
%%%%%%%%%%%%%%%%%%%%%%%%%%%%%%%%%%%%%%%%%%%%%%%%%%%%%%%%%%%%%%%%%%%%%%%%%%%
mat_data = xlsread('16cm-1.xlsx'); % use matlab to read the data in Excel file 2020-9-3.xlsx
x_data = mat_data(:,1);              % the first column data in the Excel file
y_data = mat_data(:,3);              % the second column data in the Excel file
errorbar_data = mat_data(:,2)
%%%%%%%%%%%%%%%%%%%%%%%%%%%%%%%%%%%%%%%%%%%%%%%%%%%%%%%%%%%%%%%%%%%%%%%%%%%
plot(x_data,y_data,'*')              % plot the curve of the pratical data
hold on
errorbar(x_data,y_data,errorbar_data,'b', 'Linestyle', 'None')
hold on
%%%%%%%%%%%%%%%%%%%%%%%%%%%%%%%%%%%%%%%%%%%%%%%%%%%%%%%%%%%%%%%%%%%%%%%%%%%
% Set up fittype and options.
ft = fittype( 'a*exp(-exp(-b*(x-c)))', 'independent', 'x', 'dependent', 'y' );
opts = fitoptions( 'Method', 'NonlinearLeastSquares' );
opts.Display = 'Off';
opts.StartPoint = [0.251083857976031 0.616044676146639 0.473288848902729];

% Fit model to data.
[fitresult, gof] = fit( x_data, y_data, ft, opts );

% Plot fit with data.
figure( 'Name', 'untitled fit 1' );
h = plot( fitresult, x_data, y_data );
hold on 
%%%%%%%%%%%%%%%%%%%%%%%%%%%%%%%%%%%%%%%%%%%%%%%%%%%%%%%%%%%%%%%%%%%%%%%%%%%
mat_data = xlsread('16cm-1.xlsx'); % use matlab to read the data in Excel file 2020-9-3.xlsx
x_data = mat_data(:,1);              % the first column data in the Excel file
y_data = mat_data(:,3);              % the second column data in the Excel file
errorbar_data = mat_data(:,2)
%%%%%%%%%%%%%%%%%%%%%%%%%%%%%%%%%%%%%%%%%%%%%%%%%%%%%%%%%%%%%%%%%%%%%%%%%%%
plot(x_data,y_data,'*')              % plot the curve of the pratical data
hold on
errorbar(x_data,y_data,errorbar_data,'b', 'Linestyle', 'None')
hold on
%%%%%%%%%%%%%%%%%%%%%%%%%%%%%%%%%%%%%%%%%%%%%%%%%%%%%%%%%%%%%%%%%%%%%%%%%%%
% Set up fittype and options.
ft = fittype( 'a/(1+exp(b-c*x))', 'independent', 'x', 'dependent', 'y' );
opts = fitoptions( 'Method', 'NonlinearLeastSquares' );
opts.Display = 'Off';
opts.StartPoint =[0.915735525189067 0.792207329559554 0.959492426392903];

% Fit model to data.
[fitresult, gof] = fit( x_data, y_data, ft, opts );

% Plot fit with data.
h = plot( fitresult);
% Label axes
xlabel x_data
ylabel y_data
hold on
%%%%%%%%%%%%%%%%%%%%%%%%%%%%%%%%%%%%%%%%%%%%%%%%%%%%%%%%%%%%%%%%%%%%%%%%%%%
mat_data = xlsread('16cm-1.xlsx'); % use matlab to read the data in Excel file 2020-9-3.xlsx
x_data = mat_data(:,1);              % the first column data in the Excel file
y_data = mat_data(:,3);              % the second column data in the Excel file
errorbar_data = mat_data(:,2)
%%%%%%%%%%%%%%%%%%%%%%%%%%%%%%%%%%%%%%%%%%%%%%%%%%%%%%%%%%%%%%%%%%%%%%%%%%%
plot(x_data,y_data,'*')              % plot the curve of the pratical data
hold on
errorbar(x_data,y_data,errorbar_data,'b', 'Linestyle', 'None')
hold on
%%%%%%%%%%%%%%%%%%%%%%%%%%%%%%%%%%%%%%%%%%%%%%%%%%%%%%%%%%%%%%%%%%%%%%%%%%%
% Set up fittype and options.
ft = fittype( 'a*(1-b*exp(-c*x))^3', 'independent', 'x', 'dependent', 'y' );
opts = fitoptions( 'Method', 'NonlinearLeastSquares' );
opts.Display = 'Off';
opts.StartPoint =[0.823457828327293 0.694828622975817 0.317099480060861];

% Fit model to data.
[fitresult, gof] = fit( x_data, y_data, ft, opts );

% Plot fit with data.
h = plot( fitresult);
% Label axes
xlabel x_data
ylabel y_data
