# Supplementary material for: Longitudinal Pattern of Aerenchyma Formation Using the Ti-Gompertz Model in Rice Adventitious Roots
Source: Front Plant Sci. 2021 Nov 30;12:776971. doi: 10.3389/fpls.2021.776971 (PMC8669396; doi:10.3389/fpls.2021.776971)
Supplement: Supplementary file 4 [file Data_Sheet_1.ZIP › ┤·┬δ/FIGURE 3/W0-Gompertz A.R]

setwd("D:/513/R/aerenchyma4/boot/canshu/Gompertz2")
Nmeta<-read.csv("Ameta.csv",header = T,sep = ",",encoding = "UTF-8",check.names = F)
Nmeta
Nmeta
Nmeta$group= factor(Nmeta$group,levels=c("4.1","4","5.1","5","6.1","6","7.1","7","8.1","8","9.1","9","10.1","10","11.1","11","12.1","12","13.1","13","14.1","14","15.1","15","16.1","16"))
levels(Nmeta$group)
library(ggplot2)
p=ggplot(Nmeta,aes(x=group,y=or,group=group,colour=group))+
  
  geom_errorbar(aes(ymin=low, ymax=up), width=0.6,size=1.5,colour="black") +
  #ÉèÖÃÎó²îÍ¼£¬Îó²îÍ¼¿í¶È£¬¼ä¾à£¬´ÖÏ¸
  geom_point(size=6.0,shape=16)+
  scale_colour_manual(values=c("16.1"="indianred1","15.1"="indianred1","14.1"="indianred1","13.1"="indianred1","12.1"="indianred1","11.1"="indianred1","10.1"="indianred1","9.1"="indianred1","8.1"="indianred1","7.1"="indianred1","6.1"="indianred1","5.1"="indianred1","4.1"="indianred1","16"="dodgerblue2","15"="dodgerblue2","14"="dodgerblue2","13"="dodgerblue2","12"="dodgerblue2","11"="dodgerblue2","10"="dodgerblue2","9"="dodgerblue2","8"="dodgerblue2","7"="dodgerblue2","6"="dodgerblue2","5"="dodgerblue2","4"="dodgerblue2"))

 
q=p+theme_bw()+
  theme_bw()+scale_fill_brewer(palette='Pastel1')+
  theme_classic()+
  theme(legend.position = "top",legend.title=element_blank(),
        legend.text=element_blank())+theme(legend.position = 'none')+
  theme(text = element_text(size = 25,face = "bold.italic",family="serif"),
        axis.text.x = element_text(face = 'bold', size=25,family="serif",colour="black"),
        axis.text.y = element_text(face = 'bold', size=25,family="serif",colour="black"),
        axis.title.x = element_text(face = 'bold', size=35,family="serif",colour="black"),
        axis.title.y = element_text(face = 'bold', size=35,family="serif",colour="black"),
        axis.line.x = element_line(size=1.5),
        axis.line.y= element_line(size=1.5))+
  coord_fixed(ratio=1/15)+
  scale_y_continuous(limits=c(5,50),breaks=c(10,20,30,40,50))+
  labs(x= expression('Root length (cm)'),y=expression('Value of A'))
q+coord_flip()
