# Supplementary material for: Longitudinal Pattern of Aerenchyma Formation Using the Ti-Gompertz Model in Rice Adventitious Roots
Source: Front Plant Sci. 2021 Nov 30;12:776971. doi: 10.3389/fpls.2021.776971 (PMC8669396; doi:10.3389/fpls.2021.776971)
Supplement: Supplementary file 4 [file Data_Sheet_1.ZIP › ┤·┬δ/FIGURE 4/Ti-Gompertz C.R]

setwd("D:/513/R/aerenchyma4/boot/canshu/Gompertz")
Nmeta<-read.csv("Czhengtai.csv",header = T,sep = ",",encoding = "UTF-8",check.names = F)
Nmeta

library(ggplot2)
Nmeta$group<-factor(Nmeta$group)
ggplot(Nmeta,aes(x=A,fill=group))+geom_density(alpha=.5)
p<-ggplot(Nmeta,aes(x=A,fill=group))+geom_density(alpha=.5)
q=p+theme_bw()+
  theme_classic()+
  theme(legend.position = "top",legend.title=element_blank(),
        legend.text=element_blank())+theme(legend.position = 'none')+
  theme(text = element_text(size = 25,face = "bold.italic",family="serif"),
        axis.text.x = element_text(face = 'bold', size=30,family="serif",colour="black"),
        axis.text.y = element_text(face = 'bold', size=30,family="serif",colour="black"),
        axis.title.x = element_text(face = 'bold', size=40,family="serif",colour="black"),
        axis.title.y = element_text(face = 'bold', size=40,family="serif",colour="black"),
        axis.line.x = element_line(size=1.5),
        axis.line.y= element_line(size=1.5))+
  
  labs(x= expression('Value of B'),y=expression('Density'))
q
