# Supplementary material for: Longitudinal Pattern of Aerenchyma Formation Using the Ti-Gompertz Model in Rice Adventitious Roots
Source: Front Plant Sci. 2021 Nov 30;12:776971. doi: 10.3389/fpls.2021.776971 (PMC8669396; doi:10.3389/fpls.2021.776971)
Supplement: Supplementary file 4 [file Data_Sheet_1.ZIP › ┤·┬δ/FIGURE 5/Parameter A.R]

rm(list = ls()) #Çå³ý¹¤×÷Çø

library(ggplot2)
library(RColorBrewer)
library(ggpubr)
library(pheatmap)
library(VennDiagram)
library(gcookbook)
library(plyr)
library(stats)
library("nlstools")

setwd("D:/513/R/xishu1-2")
genchangbianhua2<-read.csv("ÏµÊýa-1.csv",header = T,sep = ",",encoding = "UTF-8",check.names = F)
genchangbianhua2
formulaExp<-as.formula(heightIn~(ageYear <= 13)*(a+b*ageYear)+(ageYear > 13)*(a1+b1*ageYear))
formulaExp
preview(formulaExp,data = genchangbianhua2,start = list(a = 12.7, b = 2.56, a1 =44.6 , b1 =0.02125))
O2K.nls1 <- nls(formulaExp, start = list(a = 12.7, b = 2.56, a1 =47.6 , b1 =0.177), data = genchangbianhua2)
overview(O2K.nls1)
O2K.nls1
plotfit(O2K.nls1,smooth = TRUE)
