# Supplementary material for: Longitudinal Pattern of Aerenchyma Formation Using the Ti-Gompertz Model in Rice Adventitious Roots
Source: Front Plant Sci. 2021 Nov 30;12:776971. doi: 10.3389/fpls.2021.776971 (PMC8669396; doi:10.3389/fpls.2021.776971)
Supplement: Supplementary file 4 [file Data_Sheet_1.ZIP › ┤·┬δ/FIGURE 6/Five stage.R]

setwd("D:/513/R/stage")
liguoming<-read.csv("liguoming.csv",header = T,sep = ",",encoding = "UTF-8",check.names = F)
liguoming
liguoming$stage=factor(liguoming$stage,levels=c("stage 5","stage 4","stage 3","stage 2","stage 1"))
levels(liguoming$stage)
library(ggplot2)
library(plyr)
p=ggplot(liguoming,aes(x=Cultivars,y=LAI))+

  scale_x_discrete(limits=c("4cm","5cm","6cm","7cm","8cm","9cm","10cm","11cm","12cm","13cm","14cm","15cm","16cm"))+
  geom_bar(stat="identity",
           width=0.4,
           aes(fill=stage),
           position=position_stack(0.4), colour="black",size=1.2)

p

q=p+theme_bw()+
  scale_fill_manual(values=c("stage 5"="hotpink","stage 4"="darkseagreen2","stage 3"="orchid2","stage 2"="cadetblue2","stage 1"="yellow2"))+
  theme_classic()+
  theme(legend.position ="top",legend.background=element_blank(),legend.key=element_blank(),legend.title=element_blank(),
        legend.text=element_text(face="bold",size=20,colour="black",family="serif"))+
  theme(text = element_text(size = 25,face = "bold.italic",family="serif"),
        axis.text.x = element_text(face = 'bold' ,family="serif",size=35,colour="black"),
        axis.text.y = element_text(face = 'bold', size=35,family="serif",colour="black"),
        axis.title.x = element_text(face = 'bold', size=40,family="serif"),
        axis.title.y = element_text(face = 'bold', size=40,family="serif"),
        axis.line.x = element_line(size=1.5),
        axis.line.y= element_line(size=1.5))+
  scale_y_continuous(limits=c(0,16),breaks=c(0,4,8,12,16))+
  labs(x = expression('Root length'),y = expression('Distance from root tip (cm)'))

q+coord_flip()
