# Supplementary material for: Longitudinal Pattern of Aerenchyma Formation Using the Ti-Gompertz Model in Rice Adventitious Roots
Source: Front Plant Sci. 2021 Nov 30;12:776971. doi: 10.3389/fpls.2021.776971 (PMC8669396; doi:10.3389/fpls.2021.776971)
Supplement: Supplementary file 4 [file Data_Sheet_1.ZIP › ┤·┬δ/FIGURE 7/Aerenchyma aera.R]

  rm(list = ls()) #Çå³ý¹¤×÷Çø
  
  library(ggplot2)
  library(RColorBrewer)
  library(ggpubr)
  library(pheatmap)
  library(VennDiagram)
  library(gcookbook)
  library(plyr)
  library(stats)
  
  setwd("D:/513/R/aerenchyma area")
  genchangbianhua2<-read.csv("genchangbianhua2.csv",header = T,sep = ",",encoding = "UTF-8",check.names = F)
  genchangbianhua2
 
  genchangbianhua2$ageYear= factor(genchangbianhua2$ageYear,levels=c("4","5","6","7","8","9","10","11","12","13","14","15","16"))
  levels(genchangbianhua2$ageYear)
   pd<-position_dodge(0.4)
   
    p=ggplot(genchangbianhua2,aes(x=ageYear,y=heightIn,group=ageYear))+ 
    geom_bar(stat="identity",
             width=0.4,
             fill="grey",
             position=pd,
             colour="grey",
             size=1.2)+
    geom_errorbar(aes(ymin=heightIn-se,ymax=heightIn+se),width=0.2,size=1,position=pd)
  p
    
  p+
    theme_bw()+ 
    theme_classic()+#±³¾°±äÎª°×É«
    theme(legend.title=element_blank(),legend.text=element_blank())+guides(colour=FALSE)+
    theme( text = element_text(size = 25,face = "bold.italic",family="serif"),#²»ÐèÒªÍ¼Àý
          axis.text.x = element_text(face = 'bold', size=20
                                     ,family="serif"), #ÉèÖÃxÖá¿Ì¶È±êÇ©µÄ×ÖÌåÊôÐÔ
          axis.text.y = element_text(face = 'bold', size=20,family="serif"), #ÉèÖÃxÖá¿Ì¶È±êÇ©µÄ×ÖÌåÊôÐÔ
          axis.title.x = element_text(face = 'bold', size=30,family="serif"),
          axis.title.y = element_text(face = 'bold', size=30,family="serif"),
          axis.line.x = element_line(size=1.5),
          axis.line.y= element_line(size=1.5))+ #ÉèÖÃ×Ü±êÌâµÄ×ÖÌåÊôÐÔ
   
    scale_x_discrete(limits=c("4", "5","6","7","8", "9",
                              "10","11","12","13","14","15","16"))+
  labs(x= expression('Root length (cm)'),y=expression('Estimated volume of aerenchyma (mm^3)'))

 
