# Supplementary material for: Longitudinal Pattern of Aerenchyma Formation Using the Ti-Gompertz Model in Rice Adventitious Roots
Source: Front Plant Sci. 2021 Nov 30;12:776971. doi: 10.3389/fpls.2021.776971 (PMC8669396; doi:10.3389/fpls.2021.776971)
Supplement: Supplementary file 4 [file Data_Sheet_1.ZIP › ┤·┬δ/FIGURE S2/main_Ti_Gompertz.m]

clc; clear all; format long;
%%%%%%%%%%%%%%%%%%%%%%%%%%%%%%%%%%%%%%%%%%%%%%%%%%%%%%%%%%%%%%%%%%%%%%%%%%%
mat_data = xlsread('4cm-1.xlsx'); % use matlab to read the data in Excel file 2020-9-3.xlsx
x_data = mat_data(:,1);              % the first column data in the Excel file
y_data = mat_data(:,3);              % the second column data in the Excel file
errorbar_data = mat_data(:,2)
%%%%%%%%%%%%%%%%%%%%%%%%%%%%%%%%%%%%%%%%%%%%%%%%%%%%%%%%%%%%%%%%%%%%%%%%%%%
plot(x_data,y_data,'*')              % plot the curve of the pratical data
hold on
errorbar(x_data,y_data,errorbar_data,'b', 'Linestyle', 'None')
hold on
%%%%%%%%%%%%%%%%%%%%%%%%%%%%%%%%%%%%%%%%%%%%%%%%%%%%%%%%%%%%%%%%%%%%%%%%%%%
% Set up fittype and options.
ft = fittype( 'a*exp(-exp(-b*(x-c)))', 'independent', 'x', 'dependent', 'y' );
opts = fitoptions( 'Method', 'NonlinearLeastSquares' );
opts.Display = 'Off';
opts.StartPoint = [0.957506835434298 0.964888535199277 0.157613081677548];

% Fit model to data.
[fitresult, gof] = fit( xData, yData, ft, opts );

% Plot fit with data.
figure( 'Name', 'untitled fit 1' );
h = plot( fitresult, xData, yData );
legend( h, 'y_data vs. x_data', 'untitled fit 1', 'Location', 'NorthEast' );
hold on 

%%%%%%%%%%%%%%%%%%%%%%%%%%%%%%%%%%%%%%%%%%%%%%%%%%%%%%%%%%%%%%%%%%%%%%%%%%%
mat_data = xlsread('5cm-1.xlsx'); % use matlab to read the data in Excel file 2020-9-3.xlsx
x_data = mat_data(:,1);              % the first column data in the Excel file
y_data = mat_data(:,3);              % the second column data in the Excel file
errorbar_data = mat_data(:,2)
%%%%%%%%%%%%%%%%%%%%%%%%%%%%%%%%%%%%%%%%%%%%%%%%%%%%%%%%%%%%%%%%%%%%%%%%%%%
plot(x_data,y_data,'*')              % plot the curve of the pratical data
hold on
errorbar(x_data,y_data,errorbar_data,'b', 'Linestyle', 'None')
hold on
%%%%%%%%%%%%%%%%%%%%%%%%%%%%%%%%%%%%%%%%%%%%%%%%%%%%%%%%%%%%%%%%%%%%%%%%%%%
% Set up fittype and options.
ft = fittype( 'a*exp(-exp(-b*(x-c)))', 'independent', 'x', 'dependent', 'y' );
opts = fitoptions( 'Method', 'NonlinearLeastSquares' );
opts.Display = 'Off';
opts.StartPoint = [0.8002804688888 0.141886338627215 0.421761282626275];

% Fit model to data.
[fitresult, gof] = fit( xData, yData, ft, opts );

% Plot fit with data.
figure( 'Name', 'untitled fit 1' );
h = plot( fitresult, xData, yData );
legend( h, 'y_data vs. x_data', 'untitled fit 1', 'Location', 'NorthEast' );
hold on
%%%%%%%%%%%%%%%%%%%%%%%%%%%%%%%%%%%%%%%%%%%%%%%%%%%%%%%%%%%%%%%%%%%%%%%%%%%
mat_data = xlsread('6cm-1.xlsx'); % use matlab to read the data in Excel file 2020-9-3.xlsx
x_data = mat_data(:,1);              % the first column data in the Excel file
y_data = mat_data(:,3);              % the second column data in the Excel file
errorbar_data = mat_data(:,2)
%%%%%%%%%%%%%%%%%%%%%%%%%%%%%%%%%%%%%%%%%%%%%%%%%%%%%%%%%%%%%%%%%%%%%%%%%%%
plot(x_data,y_data,'*')              % plot the curve of the pratical data
hold on
errorbar(x_data,y_data,errorbar_data,'b', 'Linestyle', 'None')
hold on
%%%%%%%%%%%%%%%%%%%%%%%%%%%%%%%%%%%%%%%%%%%%%%%%%%%%%%%%%%%%%%%%%%%%%%%%%%%
% Set up fittype and options.
ft = fittype( 'a*exp(-exp(-b*(x-c)))', 'independent', 'x', 'dependent', 'y' );
opts = fitoptions( 'Method', 'NonlinearLeastSquares' );
opts.Display = 'Off';
opts.StartPoint = [0.655740699156587 0.0357116785741896 0.849129305868777];

% Fit model to data.
[fitresult, gof] = fit( xData, yData, ft, opts );

% Plot fit with data.
figure( 'Name', 'untitled fit 1' );
h = plot( fitresult, xData, yData );
legend( h, 'y_data vs. x_data', 'untitled fit 1', 'Location', 'NorthEast' );
hold on 
%%%%%%%%%%%%%%%%%%%%%%%%%%%%%%%%%%%%%%%%%%%%%%%%%%%%%%%%%%%%%%%%%%%%%%%%%%%
mat_data = xlsread('7cm-1.xlsx'); % use matlab to read the data in Excel file 2020-9-3.xlsx
x_data = mat_data(:,1);              % the first column data in the Excel file
y_data = mat_data(:,3);              % the second column data in the Excel file
errorbar_data = mat_data(:,2)
%%%%%%%%%%%%%%%%%%%%%%%%%%%%%%%%%%%%%%%%%%%%%%%%%%%%%%%%%%%%%%%%%%%%%%%%%%%
plot(x_data,y_data,'*')              % plot the curve of the pratical data
hold on
errorbar(x_data,y_data,errorbar_data,'b', 'Linestyle', 'None')
hold on
%%%%%%%%%%%%%%%%%%%%%%%%%%%%%%%%%%%%%%%%%%%%%%%%%%%%%%%%%%%%%%%%%%%%%%%%%%%
% Set up fittype and options.
ft = fittype( 'a*exp(-exp(-b*(x-c)))', 'independent', 'x', 'dependent', 'y' );
opts = fitoptions( 'Method', 'NonlinearLeastSquares' );
opts.Display = 'Off';
opts.StartPoint = [0.655740699156587 0.0357116785741896 0.849129305868777];

% Fit model to data.
[fitresult, gof] = fit( xData, yData, ft, opts );

% Plot fit with data.
figure( 'Name', 'untitled fit 1' );
h = plot( fitresult, xData, yData );
legend( h, 'y_data vs. x_data', 'untitled fit 1', 'Location', 'NorthEast' );
hold on 
%%%%%%%%%%%%%%%%%%%%%%%%%%%%%%%%%%%%%%%%%%%%%%%%%%%%%%%%%%%%%%%%%%%%%%%%%%%
mat_data = xlsread('8cm-1.xlsx'); % use matlab to read the data in Excel file 2020-9-3.xlsx
x_data = mat_data(:,1);              % the first column data in the Excel file
y_data = mat_data(:,3);              % the second column data in the Excel file
errorbar_data = mat_data(:,2)
%%%%%%%%%%%%%%%%%%%%%%%%%%%%%%%%%%%%%%%%%%%%%%%%%%%%%%%%%%%%%%%%%%%%%%%%%%%
plot(x_data,y_data,'*')              % plot the curve of the pratical data
hold on
errorbar(x_data,y_data,errorbar_data,'b', 'Linestyle', 'None')
hold on
%%%%%%%%%%%%%%%%%%%%%%%%%%%%%%%%%%%%%%%%%%%%%%%%%%%%%%%%%%%%%%%%%%%%%%%%%%%
% Set up fittype and options.
ft = fittype( 'a*exp(-exp(-b*(x-c)))', 'independent', 'x', 'dependent', 'y' );
opts = fitoptions( 'Method', 'NonlinearLeastSquares' );
opts.Display = 'Off';
opts.StartPoint = [0.743132468124916 0.392227019534168 0.655477890177557];

% Fit model to data.
[fitresult, gof] = fit( xData, yData, ft, opts );

% Plot fit with data.
figure( 'Name', 'untitled fit 1' );
h = plot( fitresult, xData, yData );
legend( h, 'y_data vs. x_data', 'untitled fit 1', 'Location', 'NorthEast' );
hold on 
%%%%%%%%%%%%%%%%%%%%%%%%%%%%%%%%%%%%%%%%%%%%%%%%%%%%%%%%%%%%%%%%%%%%%%%%%%%
mat_data = xlsread('9cm-1.xlsx'); % use matlab to read the data in Excel file 2020-9-3.xlsx
x_data = mat_data(:,1);              % the first column data in the Excel file
y_data = mat_data(:,3);              % the second column data in the Excel file
errorbar_data = mat_data(:,2)
%%%%%%%%%%%%%%%%%%%%%%%%%%%%%%%%%%%%%%%%%%%%%%%%%%%%%%%%%%%%%%%%%%%%%%%%%%%
plot(x_data,y_data,'*')              % plot the curve of the pratical data
hold on
errorbar(x_data,y_data,errorbar_data,'b', 'Linestyle', 'None')
hold on
%%%%%%%%%%%%%%%%%%%%%%%%%%%%%%%%%%%%%%%%%%%%%%%%%%%%%%%%%%%%%%%%%%%%%%%%%%%
% Set up fittype and options.
ft = fittype( 'a*exp(-exp(-b*(x-c)))', 'independent', 'x', 'dependent', 'y' );
opts = fitoptions( 'Method', 'NonlinearLeastSquares' );
opts.Display = 'Off';
opts.StartPoint = [0.27692298496089 0.0461713906311539 0.0971317812358475];

% Fit model to data.
[fitresult, gof] = fit( xData, yData, ft, opts );

% Plot fit with data.
figure( 'Name', 'untitled fit 1' );
h = plot( fitresult, xData, yData );
legend( h, 'y_data vs. x_data', 'untitled fit 1', 'Location', 'NorthEast' );
hold on 
%%%%%%%%%%%%%%%%%%%%%%%%%%%%%%%%%%%%%%%%%%%%%%%%%%%%%%%%%%%%%%%%%%%%%%%%%%%
mat_data = xlsread('10cm-1.xlsx'); % use matlab to read the data in Excel file 2020-9-3.xlsx
x_data = mat_data(:,1);              % the first column data in the Excel file
y_data = mat_data(:,3);              % the second column data in the Excel file
errorbar_data = mat_data(:,2)
%%%%%%%%%%%%%%%%%%%%%%%%%%%%%%%%%%%%%%%%%%%%%%%%%%%%%%%%%%%%%%%%%%%%%%%%%%%
plot(x_data,y_data,'*')              % plot the curve of the pratical data
hold on
errorbar(x_data,y_data,errorbar_data,'b', 'Linestyle', 'None')
hold on
%%%%%%%%%%%%%%%%%%%%%%%%%%%%%%%%%%%%%%%%%%%%%%%%%%%%%%%%%%%%%%%%%%%%%%%%%%%
% Set up fittype and options.
ft = fittype( 'a*exp(-exp(-b*(x-c)))', 'independent', 'x', 'dependent', 'y' );
opts = fitoptions( 'Method', 'NonlinearLeastSquares' );
opts.Display = 'Off';
opts.StartPoint = [0.950222048838355 0.0344460805029088 0.438744359656398];

% Fit model to data.
[fitresult, gof] = fit( xData, yData, ft, opts );

% Plot fit with data.
figure( 'Name', 'untitled fit 1' );
h = plot( fitresult, xData, yData );
legend( h, 'y_data vs. x_data', 'untitled fit 1', 'Location', 'NorthEast' );
hold on 
%%%%%%%%%%%%%%%%%%%%%%%%%%%%%%%%%%%%%%%%%%%%%%%%%%%%%%%%%%%%%%%%%%%%%%%%%%%
mat_data = xlsread('11cm-1.xlsx'); % use matlab to read the data in Excel file 2020-9-3.xlsx
x_data = mat_data(:,1);              % the first column data in the Excel file
y_data = mat_data(:,3);              % the second column data in the Excel file
errorbar_data = mat_data(:,2)
%%%%%%%%%%%%%%%%%%%%%%%%%%%%%%%%%%%%%%%%%%%%%%%%%%%%%%%%%%%%%%%%%%%%%%%%%%%
plot(x_data,y_data,'*')              % plot the curve of the pratical data
hold on
errorbar(x_data,y_data,errorbar_data,'b', 'Linestyle', 'None')
hold on
%%%%%%%%%%%%%%%%%%%%%%%%%%%%%%%%%%%%%%%%%%%%%%%%%%%%%%%%%%%%%%%%%%%%%%%%%%%
% Set up fittype and options.
ft = fittype( 'a*exp(-exp(-b*(x-c)))', 'independent', 'x', 'dependent', 'y' );
opts = fitoptions( 'Method', 'NonlinearLeastSquares' );
opts.Display = 'Off';
opts.StartPoint = [0.646313010111265 0.709364830858073 0.754686681982361];

% Fit model to data.
[fitresult, gof] = fit( xData, yData, ft, opts );

% Plot fit with data.
figure( 'Name', 'untitled fit 1' );
h = plot( fitresult, xData, yData );
legend( h, 'y_data vs. x_data', 'untitled fit 1', 'Location', 'NorthEast' );
hold on 
%%%%%%%%%%%%%%%%%%%%%%%%%%%%%%%%%%%%%%%%%%%%%%%%%%%%%%%%%%%%%%%%%%%%%%%%%%%
mat_data = xlsread('12cm-1.xlsx'); % use matlab to read the data in Excel file 2020-9-3.xlsx
x_data = mat_data(:,1);              % the first column data in the Excel file
y_data = mat_data(:,3);              % the second column data in the Excel file
errorbar_data = mat_data(:,2)
%%%%%%%%%%%%%%%%%%%%%%%%%%%%%%%%%%%%%%%%%%%%%%%%%%%%%%%%%%%%%%%%%%%%%%%%%%%
plot(x_data,y_data,'*')              % plot the curve of the pratical data
hold on
errorbar(x_data,y_data,errorbar_data,'b', 'Linestyle', 'None')
hold on
%%%%%%%%%%%%%%%%%%%%%%%%%%%%%%%%%%%%%%%%%%%%%%%%%%%%%%%%%%%%%%%%%%%%%%%%%%%
% Set up fittype and options.
ft = fittype( 'a*exp(-exp(-b*(x-c)))', 'independent', 'x', 'dependent', 'y' );
opts = fitoptions( 'Method', 'NonlinearLeastSquares' );
opts.Display = 'Off';
opts.StartPoint = [0.162611735194631 0.118997681558377 0.498364051982143];

% Fit model to data.
[fitresult, gof] = fit( xData, yData, ft, opts );

% Plot fit with data.
figure( 'Name', 'untitled fit 1' );
h = plot( fitresult, xData, yData );
legend( h, 'y_data vs. x_data', 'untitled fit 1', 'Location', 'NorthEast' );
hold on 
%%%%%%%%%%%%%%%%%%%%%%%%%%%%%%%%%%%%%%%%%%%%%%%%%%%%%%%%%%%%%%%%%%%%%%%%%%%
mat_data = xlsread('13cm-1.xlsx'); % use matlab to read the data in Excel file 2020-9-3.xlsx
x_data = mat_data(:,1);              % the first column data in the Excel file
y_data = mat_data(:,3);              % the second column data in the Excel file
errorbar_data = mat_data(:,2)
%%%%%%%%%%%%%%%%%%%%%%%%%%%%%%%%%%%%%%%%%%%%%%%%%%%%%%%%%%%%%%%%%%%%%%%%%%%
plot(x_data,y_data,'*')              % plot the curve of the pratical data
hold on
errorbar(x_data,y_data,errorbar_data,'b', 'Linestyle', 'None')
hold on
%%%%%%%%%%%%%%%%%%%%%%%%%%%%%%%%%%%%%%%%%%%%%%%%%%%%%%%%%%%%%%%%%%%%%%%%%%%
% Set up fittype and options.
ft = fittype( 'a*exp(-exp(-b*(x-c)))', 'independent', 'x', 'dependent', 'y' );
opts = fitoptions( 'Method', 'NonlinearLeastSquares' );
opts.Display = 'Off';
opts.StartPoint = [0.223811939491137 0.751267059305653 0.255095115459269];

% Fit model to data.
[fitresult, gof] = fit( xData, yData, ft, opts );

% Plot fit with data.
figure( 'Name', 'untitled fit 1' );
h = plot( fitresult, xData, yData );
legend( h, 'y_data vs. x_data', 'untitled fit 1', 'Location', 'NorthEast' );
hold on 
%%%%%%%%%%%%%%%%%%%%%%%%%%%%%%%%%%%%%%%%%%%%%%%%%%%%%%%%%%%%%%%%%%%%%%%%%%%
mat_data = xlsread('14cm-1.xlsx'); % use matlab to read the data in Excel file 2020-9-3.xlsx
x_data = mat_data(:,1);              % the first column data in the Excel file
y_data = mat_data(:,3);              % the second column data in the Excel file
errorbar_data = mat_data(:,2)
%%%%%%%%%%%%%%%%%%%%%%%%%%%%%%%%%%%%%%%%%%%%%%%%%%%%%%%%%%%%%%%%%%%%%%%%%%%
plot(x_data,y_data,'*')              % plot the curve of the pratical data
hold on
errorbar(x_data,y_data,errorbar_data,'b', 'Linestyle', 'None')
hold on
%%%%%%%%%%%%%%%%%%%%%%%%%%%%%%%%%%%%%%%%%%%%%%%%%%%%%%%%%%%%%%%%%%%%%%%%%%%
% Set up fittype and options.
ft = fittype( 'a*exp(-exp(-b*(x-c)))', 'independent', 'x', 'dependent', 'y' );
opts = fitoptions( 'Method', 'NonlinearLeastSquares' );
opts.Display = 'Off';
opts.StartPoint = [0.959291425205444 0.547215529963803 0.138624442828679];

% Fit model to data.
[fitresult, gof] = fit( xData, yData, ft, opts );

% Plot fit with data.
figure( 'Name', 'untitled fit 1' );
h = plot( fitresult, xData, yData );
legend( h, 'y_data vs. x_data', 'untitled fit 1', 'Location', 'NorthEast' );
hold on 
%%%%%%%%%%%%%%%%%%%%%%%%%%%%%%%%%%%%%%%%%%%%%%%%%%%%%%%%%%%%%%%%%%%%%%%%%%%
mat_data = xlsread('15cm-1.xlsx'); % use matlab to read the data in Excel file 2020-9-3.xlsx
x_data = mat_data(:,1);              % the first column data in the Excel file
y_data = mat_data(:,3);              % the second column data in the Excel file
errorbar_data = mat_data(:,2)
%%%%%%%%%%%%%%%%%%%%%%%%%%%%%%%%%%%%%%%%%%%%%%%%%%%%%%%%%%%%%%%%%%%%%%%%%%%
plot(x_data,y_data,'*')              % plot the curve of the pratical data
hold on
errorbar(x_data,y_data,errorbar_data,'b', 'Linestyle', 'None')
hold on
%%%%%%%%%%%%%%%%%%%%%%%%%%%%%%%%%%%%%%%%%%%%%%%%%%%%%%%%%%%%%%%%%%%%%%%%%%%
% Set up fittype and options.
ft = fittype( 'a*exp(-exp(-b*(x-c)))', 'independent', 'x', 'dependent', 'y' );
opts = fitoptions( 'Method', 'NonlinearLeastSquares' );
opts.Display = 'Off';
opts.StartPoint = [0.254282178971531 0.814284826068816 0.243524968724989];

% Fit model to data.
[fitresult, gof] = fit( xData, yData, ft, opts );

% Plot fit with data.
figure( 'Name', 'untitled fit 1' );
h = plot( fitresult, xData, yData );
legend( h, 'y_data vs. x_data', 'untitled fit 1', 'Location', 'NorthEast' );
hold on 
%%%%%%%%%%%%%%%%%%%%%%%%%%%%%%%%%%%%%%%%%%%%%%%%%%%%%%%%%%%%%%%%%%%%%%%%%%%
mat_data = xlsread('16cm-1.xlsx'); % use matlab to read the data in Excel file 2020-9-3.xlsx
x_data = mat_data(:,1);              % the first column data in the Excel file
y_data = mat_data(:,3);              % the second column data in the Excel file
errorbar_data = mat_data(:,2)
%%%%%%%%%%%%%%%%%%%%%%%%%%%%%%%%%%%%%%%%%%%%%%%%%%%%%%%%%%%%%%%%%%%%%%%%%%%
plot(x_data,y_data,'*')              % plot the curve of the pratical data
hold on
errorbar(x_data,y_data,errorbar_data,'b', 'Linestyle', 'None')
hold on
%%%%%%%%%%%%%%%%%%%%%%%%%%%%%%%%%%%%%%%%%%%%%%%%%%%%%%%%%%%%%%%%%%%%%%%%%%%
% Set up fittype and options.
ft = fittype( 'a*exp(-exp(-b*(x-c)))', 'independent', 'x', 'dependent', 'y' );
opts = fitoptions( 'Method', 'NonlinearLeastSquares' );
opts.Display = 'Off';
opts.StartPoint =[0.251083857976031 0.616044676146639 0.473288848902729];

% Fit model to data.
[fitresult, gof] = fit( xData, yData, ft, opts );

% Plot fit with data.
figure( 'Name', 'untitled fit 1' );
h = plot( fitresult, xData, yData );
legend( h, 'y_data vs. x_data', 'untitled fit 1', 'Location', 'NorthEast' );
hold on 
