# Supplementary material for: Longitudinal Pattern of Aerenchyma Formation Using the Ti-Gompertz Model in Rice Adventitious Roots
Source: Front Plant Sci. 2021 Nov 30;12:776971. doi: 10.3389/fpls.2021.776971 (PMC8669396; doi:10.3389/fpls.2021.776971)
Supplement: Supplementary file 4 [file Data_Sheet_1.ZIP › ┤·┬δ/FIGURE S2/main_W0_Gompertz.m]

clc; clear all; format long;
%%%%%%%%%%%%%%%%%%%%%%%%%%%%%%%%%%%%%%%%%%%%%%%%%%%%%%%%%%%%%%%%%%%%%%%%%%%
mat_data = xlsread('4cm-1.xlsx'); % use matlab to read the data in Excel file 2020-9-3.xlsx
x_data = mat_data(:,1);              % the first column data in the Excel file
y_data = mat_data(:,3);              % the second column data in the Excel file
errorbar_data = mat_data(:,2)
%%%%%%%%%%%%%%%%%%%%%%%%%%%%%%%%%%%%%%%%%%%%%%%%%%%%%%%%%%%%%%%%%%%%%%%%%%%
plot(x_data,y_data,'*')              % plot the curve of the pratical data
hold on
errorbar(x_data,y_data,errorbar_data,'b', 'Linestyle', 'None')
hold on
%%%%%%%%%%%%%%%%%%%%%%%%%%%%%%%%%%%%%%%%%%%%%%%%%%%%%%%%%%%%%%%%%%%%%%%%%%%
func = @(param,xx) param(1)*(param(2)).^(exp(-param(3)*xx)); % This the function we want to fit.
                                                             % param(1) means a
                                                          
                                                             % param(2) means c
                                                             % xx means the independent variable 
%%%%%%%%%%%%%%%%%%%%%%%%%%%%%%%%%%%%%%%%%%%%%%%%%%%%%%%%%%%%%%%%%%%%%%%%%%% 
% This matlab command "lsqcurvefit" is used to carry out the nonlinear least square fitting.  
% You can type "help lsqcurvefit" in command window to see its usage
param_results = lsqcurvefit(func, [20;5*10^(-5);0.05], x_data, y_data, zeros(3,1));
a = param_results(1);
b = param_results(2)
c = param_results(3);
param_results                        % output the values of a, c. 
%%%%%%%%%%%%%%%%%%%%%%%%%%%%%%%%%%%%%%%%%%%%%%%%%%%%%%%%%%%%%%%%%%%%%%%%%%%
xxx = min(x_data):0.05:max(x_data);  % discretize the interval for ploting curve
yyy = a*b.^(exp(-c*xxx));            % compute the fitting results
plot(xxx,yyy,'r-')                   % plot the fitting results using red color
%%%%%%%%%%%%%%%%%%%%%%%%%%%%%%%%%%%%%%%%%%%%%%%%%%%%%%%%%%%%%%%%%%%%%%%%%%%
mat_data = xlsread('5cm-1.xlsx'); % use matlab to read the data in Excel file 2020-9-3.xlsx
x_data = mat_data(:,1);              % the first column data in the Excel file
y_data = mat_data(:,3);              % the second column data in the Excel file
errorbar_data = mat_data(:,2)
%%%%%%%%%%%%%%%%%%%%%%%%%%%%%%%%%%%%%%%%%%%%%%%%%%%%%%%%%%%%%%%%%%%%%%%%%%%
plot(x_data,y_data,'*')              % plot the curve of the pratical data
hold on
errorbar(x_data,y_data,errorbar_data,'b', 'Linestyle', 'None')
hold on
%%%%%%%%%%%%%%%%%%%%%%%%%%%%%%%%%%%%%%%%%%%%%%%%%%%%%%%%%%%%%%%%%%%%%%%%%%%
func = @(param,xx) param(1)*(param(2)).^(exp(-param(3)*xx)); % This the function we want to fit.
                                                             % param(1) means a
                                                          
                                                             % param(2) means c
                                                             % xx means the independent variable 
%%%%%%%%%%%%%%%%%%%%%%%%%%%%%%%%%%%%%%%%%%%%%%%%%%%%%%%%%%%%%%%%%%%%%%%%%%% 
% This matlab command "lsqcurvefit" is used to carry out the nonlinear least square fitting.  
% You can type "help lsqcurvefit" in command window to see its usage
param_results = lsqcurvefit(func, [20;5*10^(-5);0.05], x_data, y_data, zeros(3,1));
a = param_results(1);
b = param_results(2)
c = param_results(3);
param_results                        % output the values of a, c. 
%%%%%%%%%%%%%%%%%%%%%%%%%%%%%%%%%%%%%%%%%%%%%%%%%%%%%%%%%%%%%%%%%%%%%%%%%%%
xxx = min(x_data):0.05:max(x_data);  % discretize the interval for ploting curve
yyy = a*b.^(exp(-c*xxx));            % compute the fitting results
plot(xxx,yyy,'r-')                   % plot the fitting results using red color
%%%%%%%%%%%%%%%%%%%%%%%%%%%%%%%%%%%%%%%%%%%%%%%%%%%%%%%%%%%%%%%%%%%%%%%%%%%
mat_data = xlsread('6cm-1.xlsx'); % use matlab to read the data in Excel file 2020-9-3.xlsx
x_data = mat_data(:,1);              % the first column data in the Excel file
y_data = mat_data(:,3);              % the second column data in the Excel file
errorbar_data = mat_data(:,2)
%%%%%%%%%%%%%%%%%%%%%%%%%%%%%%%%%%%%%%%%%%%%%%%%%%%%%%%%%%%%%%%%%%%%%%%%%%%
plot(x_data,y_data,'*')              % plot the curve of the pratical data
hold on
errorbar(x_data,y_data,errorbar_data,'b', 'Linestyle', 'None')
hold on
%%%%%%%%%%%%%%%%%%%%%%%%%%%%%%%%%%%%%%%%%%%%%%%%%%%%%%%%%%%%%%%%%%%%%%%%%%%
func = @(param,xx) param(1)*(param(2)).^(exp(-param(3)*xx)); % This the function we want to fit.
                                                             % param(1) means a
                                                          
                                                             % param(2) means c
                                                             % xx means the independent variable 
%%%%%%%%%%%%%%%%%%%%%%%%%%%%%%%%%%%%%%%%%%%%%%%%%%%%%%%%%%%%%%%%%%%%%%%%%%% 
% This matlab command "lsqcurvefit" is used to carry out the nonlinear least square fitting.  
% You can type "help lsqcurvefit" in command window to see its usage
param_results = lsqcurvefit(func, [20;5*10^(-5);0.05], x_data, y_data, zeros(3,1));
a = param_results(1);
b = param_results(2)
c = param_results(3);
param_results                        % output the values of a, c. 
%%%%%%%%%%%%%%%%%%%%%%%%%%%%%%%%%%%%%%%%%%%%%%%%%%%%%%%%%%%%%%%%%%%%%%%%%%%
xxx = min(x_data):0.05:max(x_data);  % discretize the interval for ploting curve
yyy = a*b.^(exp(-c*xxx));            % compute the fitting results
plot(xxx,yyy,'r-')                   % plot the fitting results using red color
%%%%%%%%%%%%%%%%%%%%%%%%%%%%%%%%%%%%%%%%%%%%%%%%%%%%%%%%%%%%%%%%%%%%%%%%%%%
mat_data = xlsread('7cm-1.xlsx'); % use matlab to read the data in Excel file 2020-9-3.xlsx
x_data = mat_data(:,1);              % the first column data in the Excel file
y_data = mat_data(:,3);              % the second column data in the Excel file
errorbar_data = mat_data(:,2)
%%%%%%%%%%%%%%%%%%%%%%%%%%%%%%%%%%%%%%%%%%%%%%%%%%%%%%%%%%%%%%%%%%%%%%%%%%%
plot(x_data,y_data,'*')              % plot the curve of the pratical data
hold on
errorbar(x_data,y_data,errorbar_data,'b', 'Linestyle', 'None')
hold on
%%%%%%%%%%%%%%%%%%%%%%%%%%%%%%%%%%%%%%%%%%%%%%%%%%%%%%%%%%%%%%%%%%%%%%%%%%%
func = @(param,xx) param(1)*(param(2)).^(exp(-param(3)*xx)); % This the function we want to fit.
                                                             % param(1) means a
                                                          
                                                             % param(2) means c
                                                             % xx means the independent variable 
%%%%%%%%%%%%%%%%%%%%%%%%%%%%%%%%%%%%%%%%%%%%%%%%%%%%%%%%%%%%%%%%%%%%%%%%%%% 
% This matlab command "lsqcurvefit" is used to carry out the nonlinear least square fitting.  
% You can type "help lsqcurvefit" in command window to see its usage
param_results = lsqcurvefit(func, [20;5*10^(-5);0.05], x_data, y_data, zeros(3,1));
a = param_results(1);
b = param_results(2)
c = param_results(3);
param_results                        % output the values of a, c. 
%%%%%%%%%%%%%%%%%%%%%%%%%%%%%%%%%%%%%%%%%%%%%%%%%%%%%%%%%%%%%%%%%%%%%%%%%%%
xxx = min(x_data):0.05:max(x_data);  % discretize the interval for ploting curve
yyy = a*b.^(exp(-c*xxx));            % compute the fitting results
plot(xxx,yyy,'r-')                   % plot the fitting results using red color
%%%%%%%%%%%%%%%%%%%%%%%%%%%%%%%%%%%%%%%%%%%%%%%%%%%%%%%%%%%%%%%%%%%%%%%%%%%
mat_data = xlsread('8cm-1.xlsx'); % use matlab to read the data in Excel file 2020-9-3.xlsx
x_data = mat_data(:,1);              % the first column data in the Excel file
y_data = mat_data(:,3);              % the second column data in the Excel file
errorbar_data = mat_data(:,2)
%%%%%%%%%%%%%%%%%%%%%%%%%%%%%%%%%%%%%%%%%%%%%%%%%%%%%%%%%%%%%%%%%%%%%%%%%%%
plot(x_data,y_data,'*')              % plot the curve of the pratical data
hold on
errorbar(x_data,y_data,errorbar_data,'b', 'Linestyle', 'None')
hold on
%%%%%%%%%%%%%%%%%%%%%%%%%%%%%%%%%%%%%%%%%%%%%%%%%%%%%%%%%%%%%%%%%%%%%%%%%%%
func = @(param,xx) param(1)*(param(2)).^(exp(-param(3)*xx)); % This the function we want to fit.
                                                             % param(1) means a
                                                          
                                                             % param(2) means c
                                                             % xx means the independent variable 
%%%%%%%%%%%%%%%%%%%%%%%%%%%%%%%%%%%%%%%%%%%%%%%%%%%%%%%%%%%%%%%%%%%%%%%%%%% 
% This matlab command "lsqcurvefit" is used to carry out the nonlinear least square fitting.  
% You can type "help lsqcurvefit" in command window to see its usage
param_results = lsqcurvefit(func, [20;5*10^(-5);0.05], x_data, y_data, zeros(3,1));
a = param_results(1);
b = param_results(2)
c = param_results(3);
param_results                        % output the values of a, c. 
%%%%%%%%%%%%%%%%%%%%%%%%%%%%%%%%%%%%%%%%%%%%%%%%%%%%%%%%%%%%%%%%%%%%%%%%%%%
xxx = min(x_data):0.05:max(x_data);  % discretize the interval for ploting curve
yyy = a*b.^(exp(-c*xxx));            % compute the fitting results
plot(xxx,yyy,'r-')                   % plot the fitting results using red color
%%%%%%%%%%%%%%%%%%%%%%%%%%%%%%%%%%%%%%%%%%%%%%%%%%%%%%%%%%%%%%%%%%%%%%%%%%%
mat_data = xlsread('9cm-1.xlsx'); % use matlab to read the data in Excel file 2020-9-3.xlsx
x_data = mat_data(:,1);              % the first column data in the Excel file
y_data = mat_data(:,3);              % the second column data in the Excel file
errorbar_data = mat_data(:,2)
%%%%%%%%%%%%%%%%%%%%%%%%%%%%%%%%%%%%%%%%%%%%%%%%%%%%%%%%%%%%%%%%%%%%%%%%%%%
plot(x_data,y_data,'*')              % plot the curve of the pratical data
hold on
errorbar(x_data,y_data,errorbar_data,'b', 'Linestyle', 'None')
hold on
%%%%%%%%%%%%%%%%%%%%%%%%%%%%%%%%%%%%%%%%%%%%%%%%%%%%%%%%%%%%%%%%%%%%%%%%%%%
func = @(param,xx) param(1)*(param(2)).^(exp(-param(3)*xx)); % This the function we want to fit.
                                                             % param(1) means a
                                                          
                                                             % param(2) means c
                                                             % xx means the independent variable 
%%%%%%%%%%%%%%%%%%%%%%%%%%%%%%%%%%%%%%%%%%%%%%%%%%%%%%%%%%%%%%%%%%%%%%%%%%% 
% This matlab command "lsqcurvefit" is used to carry out the nonlinear least square fitting.  
% You can type "help lsqcurvefit" in command window to see its usage
param_results = lsqcurvefit(func, [20;5*10^(-5);0.05], x_data, y_data, zeros(3,1));
a = param_results(1);
b = param_results(2)
c = param_results(3);
param_results                        % output the values of a, c. 
%%%%%%%%%%%%%%%%%%%%%%%%%%%%%%%%%%%%%%%%%%%%%%%%%%%%%%%%%%%%%%%%%%%%%%%%%%%
xxx = min(x_data):0.05:max(x_data);  % discretize the interval for ploting curve
yyy = a*b.^(exp(-c*xxx));            % compute the fitting results
plot(xxx,yyy,'r-')                   % plot the fitting results using red color
%%%%%%%%%%%%%%%%%%%%%%%%%%%%%%%%%%%%%%%%%%%%%%%%%%%%%%%%%%%%%%%%%%%%%%%%%%%
mat_data = xlsread('10cm-1.xlsx'); % use matlab to read the data in Excel file 2020-9-3.xlsx
x_data = mat_data(:,1);              % the first column data in the Excel file
y_data = mat_data(:,3);              % the second column data in the Excel file
errorbar_data = mat_data(:,2)
%%%%%%%%%%%%%%%%%%%%%%%%%%%%%%%%%%%%%%%%%%%%%%%%%%%%%%%%%%%%%%%%%%%%%%%%%%%
plot(x_data,y_data,'*')              % plot the curve of the pratical data
hold on
errorbar(x_data,y_data,errorbar_data,'b', 'Linestyle', 'None')
hold on
%%%%%%%%%%%%%%%%%%%%%%%%%%%%%%%%%%%%%%%%%%%%%%%%%%%%%%%%%%%%%%%%%%%%%%%%%%%
func = @(param,xx) param(1)*(param(2)).^(exp(-param(3)*xx)); % This the function we want to fit.
                                                             % param(1) means a
                                                          
                                                             % param(2) means c
                                                             % xx means the independent variable 
%%%%%%%%%%%%%%%%%%%%%%%%%%%%%%%%%%%%%%%%%%%%%%%%%%%%%%%%%%%%%%%%%%%%%%%%%%% 
% This matlab command "lsqcurvefit" is used to carry out the nonlinear least square fitting.  
% You can type "help lsqcurvefit" in command window to see its usage
param_results = lsqcurvefit(func, [20;5*10^(-5);0.05], x_data, y_data, zeros(3,1));
a = param_results(1);
b = param_results(2)
c = param_results(3);
param_results                        % output the values of a, c. 
%%%%%%%%%%%%%%%%%%%%%%%%%%%%%%%%%%%%%%%%%%%%%%%%%%%%%%%%%%%%%%%%%%%%%%%%%%%
xxx = min(x_data):0.05:max(x_data);  % discretize the interval for ploting curve
yyy = a*b.^(exp(-c*xxx));            % compute the fitting results
plot(xxx,yyy,'r-')                   % plot the fitting results using red color
%%%%%%%%%%%%%%%%%%%%%%%%%%%%%%%%%%%%%%%%%%%%%%%%%%%%%%%%%%%%%%%%%%%%%%%%%%%
mat_data = xlsread('11cm-1.xlsx'); % use matlab to read the data in Excel file 2020-9-3.xlsx
x_data = mat_data(:,1);              % the first column data in the Excel file
y_data = mat_data(:,3);              % the second column data in the Excel file
errorbar_data = mat_data(:,2)
%%%%%%%%%%%%%%%%%%%%%%%%%%%%%%%%%%%%%%%%%%%%%%%%%%%%%%%%%%%%%%%%%%%%%%%%%%%
plot(x_data,y_data,'*')              % plot the curve of the pratical data
hold on
errorbar(x_data,y_data,errorbar_data,'b', 'Linestyle', 'None')
hold on
%%%%%%%%%%%%%%%%%%%%%%%%%%%%%%%%%%%%%%%%%%%%%%%%%%%%%%%%%%%%%%%%%%%%%%%%%%%
func = @(param,xx) param(1)*(param(2)).^(exp(-param(3)*xx)); % This the function we want to fit.
                                                             % param(1) means a
                                                          
                                                             % param(2) means c
                                                             % xx means the independent variable 
%%%%%%%%%%%%%%%%%%%%%%%%%%%%%%%%%%%%%%%%%%%%%%%%%%%%%%%%%%%%%%%%%%%%%%%%%%% 
% This matlab command "lsqcurvefit" is used to carry out the nonlinear least square fitting.  
% You can type "help lsqcurvefit" in command window to see its usage
param_results = lsqcurvefit(func, [20;5*10^(-5);0.05], x_data, y_data, zeros(3,1));
a = param_results(1);
b = param_results(2)
c = param_results(3);
param_results                        % output the values of a, c. 
%%%%%%%%%%%%%%%%%%%%%%%%%%%%%%%%%%%%%%%%%%%%%%%%%%%%%%%%%%%%%%%%%%%%%%%%%%%
xxx = min(x_data):0.05:max(x_data);  % discretize the interval for ploting curve
yyy = a*b.^(exp(-c*xxx));            % compute the fitting results
plot(xxx,yyy,'r-')                   % plot the fitting results using red color
%%%%%%%%%%%%%%%%%%%%%%%%%%%%%%%%%%%%%%%%%%%%%%%%%%%%%%%%%%%%%%%%%%%%%%%%%%%
mat_data = xlsread('12cm-1.xlsx'); % use matlab to read the data in Excel file 2020-9-3.xlsx
x_data = mat_data(:,1);              % the first column data in the Excel file
y_data = mat_data(:,3);              % the second column data in the Excel file
errorbar_data = mat_data(:,2)
%%%%%%%%%%%%%%%%%%%%%%%%%%%%%%%%%%%%%%%%%%%%%%%%%%%%%%%%%%%%%%%%%%%%%%%%%%%
plot(x_data,y_data,'*')              % plot the curve of the pratical data
hold on
errorbar(x_data,y_data,errorbar_data,'b', 'Linestyle', 'None')
hold on
%%%%%%%%%%%%%%%%%%%%%%%%%%%%%%%%%%%%%%%%%%%%%%%%%%%%%%%%%%%%%%%%%%%%%%%%%%%
func = @(param,xx) param(1)*(param(2)).^(exp(-param(3)*xx)); % This the function we want to fit.
                                                             % param(1) means a
                                                          
                                                             % param(2) means c
                                                             % xx means the independent variable 
%%%%%%%%%%%%%%%%%%%%%%%%%%%%%%%%%%%%%%%%%%%%%%%%%%%%%%%%%%%%%%%%%%%%%%%%%%% 
% This matlab command "lsqcurvefit" is used to carry out the nonlinear least square fitting.  
% You can type "help lsqcurvefit" in command window to see its usage
param_results = lsqcurvefit(func, [20;5*10^(-5);0.05], x_data, y_data, zeros(3,1));
a = param_results(1);
b = param_results(2)
c = param_results(3);
param_results                        % output the values of a, c. 
%%%%%%%%%%%%%%%%%%%%%%%%%%%%%%%%%%%%%%%%%%%%%%%%%%%%%%%%%%%%%%%%%%%%%%%%%%%
xxx = min(x_data):0.05:max(x_data);  % discretize the interval for ploting curve
yyy = a*b.^(exp(-c*xxx));            % compute the fitting results
plot(xxx,yyy,'r-')                   % plot the fitting results using red color
%%%%%%%%%%%%%%%%%%%%%%%%%%%%%%%%%%%%%%%%%%%%%%%%%%%%%%%%%%%%%%%%%%%%%%%%%%%
mat_data = xlsread('13cm-1.xlsx'); % use matlab to read the data in Excel file 2020-9-3.xlsx
x_data = mat_data(:,1);              % the first column data in the Excel file
y_data = mat_data(:,3);              % the second column data in the Excel file
errorbar_data = mat_data(:,2)
%%%%%%%%%%%%%%%%%%%%%%%%%%%%%%%%%%%%%%%%%%%%%%%%%%%%%%%%%%%%%%%%%%%%%%%%%%%
plot(x_data,y_data,'*')              % plot the curve of the pratical data
hold on
errorbar(x_data,y_data,errorbar_data,'b', 'Linestyle', 'None')
hold on
%%%%%%%%%%%%%%%%%%%%%%%%%%%%%%%%%%%%%%%%%%%%%%%%%%%%%%%%%%%%%%%%%%%%%%%%%%%
func = @(param,xx) param(1)*(param(2)).^(exp(-param(3)*xx)); % This the function we want to fit.
                                                             % param(1) means a
                                                          
                                                             % param(2) means c
                                                             % xx means the independent variable 
%%%%%%%%%%%%%%%%%%%%%%%%%%%%%%%%%%%%%%%%%%%%%%%%%%%%%%%%%%%%%%%%%%%%%%%%%%% 
% This matlab command "lsqcurvefit" is used to carry out the nonlinear least square fitting.  
% You can type "help lsqcurvefit" in command window to see its usage
param_results = lsqcurvefit(func, [20;5*10^(-5);0.05], x_data, y_data, zeros(3,1));
a = param_results(1);
b = param_results(2)
c = param_results(3);
param_results                        % output the values of a, c. 
%%%%%%%%%%%%%%%%%%%%%%%%%%%%%%%%%%%%%%%%%%%%%%%%%%%%%%%%%%%%%%%%%%%%%%%%%%%
xxx = min(x_data):0.05:max(x_data);  % discretize the interval for ploting curve
yyy = a*b.^(exp(-c*xxx));            % compute the fitting results
plot(xxx,yyy,'r-')                   % plot the fitting results using red color
%%%%%%%%%%%%%%%%%%%%%%%%%%%%%%%%%%%%%%%%%%%%%%%%%%%%%%%%%%%%%%%%%%%%%%%%%%%
mat_data = xlsread('14cm-1.xlsx'); % use matlab to read the data in Excel file 2020-9-3.xlsx
x_data = mat_data(:,1);              % the first column data in the Excel file
y_data = mat_data(:,3);              % the second column data in the Excel file
errorbar_data = mat_data(:,2)
%%%%%%%%%%%%%%%%%%%%%%%%%%%%%%%%%%%%%%%%%%%%%%%%%%%%%%%%%%%%%%%%%%%%%%%%%%%
plot(x_data,y_data,'*')              % plot the curve of the pratical data
hold on
errorbar(x_data,y_data,errorbar_data,'b', 'Linestyle', 'None')
hold on
%%%%%%%%%%%%%%%%%%%%%%%%%%%%%%%%%%%%%%%%%%%%%%%%%%%%%%%%%%%%%%%%%%%%%%%%%%%
func = @(param,xx) param(1)*(param(2)).^(exp(-param(3)*xx)); % This the function we want to fit.
                                                             % param(1) means a
                                                          
                                                             % param(2) means c
                                                             % xx means the independent variable 
%%%%%%%%%%%%%%%%%%%%%%%%%%%%%%%%%%%%%%%%%%%%%%%%%%%%%%%%%%%%%%%%%%%%%%%%%%% 
% This matlab command "lsqcurvefit" is used to carry out the nonlinear least square fitting.  
% You can type "help lsqcurvefit" in command window to see its usage
param_results = lsqcurvefit(func, [20;5*10^(-5);0.05], x_data, y_data, zeros(3,1));
a = param_results(1);
b = param_results(2)
c = param_results(3);
param_results                        % output the values of a, c. 
%%%%%%%%%%%%%%%%%%%%%%%%%%%%%%%%%%%%%%%%%%%%%%%%%%%%%%%%%%%%%%%%%%%%%%%%%%%
xxx = min(x_data):0.05:max(x_data);  % discretize the interval for ploting curve
yyy = a*b.^(exp(-c*xxx));            % compute the fitting results
plot(xxx,yyy,'r-')                   % plot the fitting results using red color
%%%%%%%%%%%%%%%%%%%%%%%%%%%%%%%%%%%%%%%%%%%%%%%%%%%%%%%%%%%%%%%%%%%%%%%%%%%
mat_data = xlsread('15cm-1.xlsx'); % use matlab to read the data in Excel file 2020-9-3.xlsx
x_data = mat_data(:,1);              % the first column data in the Excel file
y_data = mat_data(:,3);              % the second column data in the Excel file
errorbar_data = mat_data(:,2)
%%%%%%%%%%%%%%%%%%%%%%%%%%%%%%%%%%%%%%%%%%%%%%%%%%%%%%%%%%%%%%%%%%%%%%%%%%%
plot(x_data,y_data,'*')              % plot the curve of the pratical data
hold on
errorbar(x_data,y_data,errorbar_data,'b', 'Linestyle', 'None')
hold on
%%%%%%%%%%%%%%%%%%%%%%%%%%%%%%%%%%%%%%%%%%%%%%%%%%%%%%%%%%%%%%%%%%%%%%%%%%%
func = @(param,xx) param(1)*(param(2)).^(exp(-param(3)*xx)); % This the function we want to fit.
                                                             % param(1) means a
                                                          
                                                             % param(2) means c
                                                             % xx means the independent variable 
%%%%%%%%%%%%%%%%%%%%%%%%%%%%%%%%%%%%%%%%%%%%%%%%%%%%%%%%%%%%%%%%%%%%%%%%%%% 
% This matlab command "lsqcurvefit" is used to carry out the nonlinear least square fitting.  
% You can type "help lsqcurvefit" in command window to see its usage
param_results = lsqcurvefit(func, [20;5*10^(-5);0.05], x_data, y_data, zeros(3,1));
a = param_results(1);
b = param_results(2)
c = param_results(3);
param_results                        % output the values of a, c. 
%%%%%%%%%%%%%%%%%%%%%%%%%%%%%%%%%%%%%%%%%%%%%%%%%%%%%%%%%%%%%%%%%%%%%%%%%%%
xxx = min(x_data):0.05:max(x_data);  % discretize the interval for ploting curve
yyy = a*b.^(exp(-c*xxx));            % compute the fitting results
plot(xxx,yyy,'r-')                   % plot the fitting results using red color
%%%%%%%%%%%%%%%%%%%%%%%%%%%%%%%%%%%%%%%%%%%%%%%%%%%%%%%%%%%%%%%%%%%%%%%%%%%
mat_data = xlsread('16cm-1.xlsx'); % use matlab to read the data in Excel file 2020-9-3.xlsx
x_data = mat_data(:,1);              % the first column data in the Excel file
y_data = mat_data(:,3);              % the second column data in the Excel file
errorbar_data = mat_data(:,2)
%%%%%%%%%%%%%%%%%%%%%%%%%%%%%%%%%%%%%%%%%%%%%%%%%%%%%%%%%%%%%%%%%%%%%%%%%%%
plot(x_data,y_data,'*')              % plot the curve of the pratical data
hold on
errorbar(x_data,y_data,errorbar_data,'b', 'Linestyle', 'None')
hold on
%%%%%%%%%%%%%%%%%%%%%%%%%%%%%%%%%%%%%%%%%%%%%%%%%%%%%%%%%%%%%%%%%%%%%%%%%%%
func = @(param,xx) param(1)*(param(2)).^(exp(-param(3)*xx)); % This the function we want to fit.
                                                             % param(1) means a
                                                          
                                                             % param(2) means c
                                                             % xx means the independent variable 
%%%%%%%%%%%%%%%%%%%%%%%%%%%%%%%%%%%%%%%%%%%%%%%%%%%%%%%%%%%%%%%%%%%%%%%%%%% 
% This matlab command "lsqcurvefit" is used to carry out the nonlinear least square fitting.  
% You can type "help lsqcurvefit" in command window to see its usage
param_results = lsqcurvefit(func, [20;5*10^(-5);0.05], x_data, y_data, zeros(3,1));
a = param_results(1);
b = param_results(2)
c = param_results(3);
param_results                        % output the values of a, c. 
%%%%%%%%%%%%%%%%%%%%%%%%%%%%%%%%%%%%%%%%%%%%%%%%%%%%%%%%%%%%%%%%%%%%%%%%%%%
xxx = min(x_data):0.05:max(x_data);  % discretize the interval for ploting curve
yyy = a*b.^(exp(-c*xxx));            % compute the fitting results
plot(xxx,yyy,'r-')                   % plot the fitting results using red color
